# Supplementary material for: Efficacy and Safety of Epigallocatechin Gallate in the Treatment and Prevention of Dermatitis: A Systematic Review
Source: Biomedicines. 2025 Jun 13;13(6):1458. doi: 10.3390/biomedicines13061458 (PMC12191366; doi:10.3390/biomedicines13061458)
Supplement: Supplementary file 1 [file biomedicines-13-01458-s001.zip]

Archive with 1 entries (1 files):
- biomedicines-3663256-supplementary.pdf
